# Supplementary material for: Role of Hog1-mediated stress tolerance in biofilm formation by the pathogenic fungus Trichosporon asahii
Source: Sci Rep. 2024 Nov 20;14:28761. doi: 10.1038/s41598-024-80200-z (PMC11579369; doi:10.1038/s41598-024-80200-z)
Supplement: Supplementary file 1 — Supplementary Information 1. [file 41598_2024_80200_MOESM1_ESM.xlsx]

## Sheet: Fig. 1
Fig. 1b
	Sabouraud medium		T. asahii parent strain: MPU129∆ku70
	37˚C										Exp. 1							Exp. 2							Exp. 3
		Biofilm mass (A550)					Average					Biofilm mass (A550)							Biofilm mass (A550)							Biofilm mass (A550)
	1. Parent	0.417	0.361	0.265	0.323	0.36	0.3452				1. Parent	0.417	0.361	0.265	0.323	0.36		1. Parent	0.203	0.279	0.285				1. Parent	0.92	0.502	0.865
	2. Δhog1	1.406	1.236	1.367	1.078	1.648	1.347				2. Δhog1	1.406	1.236	1.367	1.078	1.648		2. Δhog1	0.547	0.888	0.975				2. Δhog1	1.726	1.357	1.074
	3. Complement strain (Comp.)	0.486	0.579	0.441	0.339	0.548	0.4786				3. Complement strain (Comp.)	0.486	0.579	0.441	0.339	0.548		3. Complement strain (Comp.)	0.291	0.224	0.291				3. Complement strain (Comp.)	0.6	0.845	0.73
Fig. 1d
	RPMI medium		T. asahii parent strain: MPU129∆ku70
	37˚C										Exp. 1							Exp. 2							Exp. 3
		Biofilm mass (A550)					Average					Biofilm mass (A550)							Biofilm mass (A550)							Biofilm mass (A550)
	1. Parent	0.82	1.199	1.103	0.918	1.251	1.0582				1. Parent	0.82	1.199	1.103	0.918	1.251		1. Parent	1.14	1.028	0.552	0.306	0.376		1. Parent	0.517	0.787	0.604	0.543	0.668
	2. Δhog1	1.524	1.896	2.811	2.512	2.225	2.1936				2. Δhog1	1.524	1.896	2.811	2.512	2.225		2. Δhog1	1.192	1.46	2.059	0.698	0.621		2. Δhog1	1.061	1.509	1.392	1.521	1.321
	3. Complement strain (Comp.)	1.623	1.331	1.272	0.853	0.907	1.1972				3. Complement strain (Comp.)	1.623	1.331	1.272	0.853	0.907		3. Complement strain (Comp.)	0.697	0.861	0.581	0.622	0.498		3. Complement strain (Comp.)	0.591	0.442	0.552	0.65	0.731

## Sheet: Fig. 2
Fig. 2a
	Sabouraud medium		T. asahii parent strain: MPU129∆ku70
	37˚C								Exp. 1
		Cell viability (A550 - A630)			Average					Cell viability (A550 - A630)
	1. Parent	0.014	0.016	0.017	0.0156667				1. Parent	0.014	0.016	0.017
	2. Δhog1	0.079	0.071	0.067	0.0723333				2. Δhog1	0.079	0.071	0.067
	3. Complement strain (Comp.)	0.026	-0.007	0.016	0.0116667				3. Complement strain (Comp.)	0.026	-0.007	0.016
Fig. 2b									Exp. 2
	RPMI		T. asahii parent strain: MPU129∆ku70							Cell viability (A550 - A630)
	37˚C								1. Parent	0.02	0.018	0.017	0.0183333
		Cell viability (A550 - A630)			Average				2. Δhog1	0.532	0.038	0.001	0.190333
	1. Parent	0.137	0.148	0.135	0.14				3. Complement strain (Comp.)	0.021	0.019	0.021	0.0203333
	2. Δhog1	0.367	0.368	0.304	0.346333
	3. Complement strain (Comp.)	0.108	0.088	0.097	0.0976667
									Exp. 3
										Cell viability (A550 - A630)
									1. Parent	0.114	0.065	0.07
									2. Δhog1	0.616	0.62	0.684
									3. Complement strain (Comp.)	0.765	0.881	0.8

## Sheet: Fig. 3
Fig. 3b
	Sabouraud medium		T. asahii parent strain: MPU129∆ku70
	37˚C
	CFW
	Image J
	Coler: Split Channels
	Adjust: Thereshhold 60
												Exp. 1
		Fluorescence (Arbitorary unit)						Average					Fluorescence (Arbitorary unit)
	1. Parent	132	96	21	29	20	22	53.3333				1. Parent	132	96	21
	2. Δhog1	133	139	128	110	141	136	131.167				2. Δhog1	133	139	128
	3. Complement strain (Comp.)	51	47	53	54	119	128	75.3333				3. Complement strain (Comp.)	51	47	53
												Exp. 2
													Fluorescence (Arbitorary unit)
												1. Parent	29
												2. Δhog1	110
												3. Complement strain (Comp.)	54
												Exp. 3
													Fluorescence (Arbitorary unit)
												1. Parent	20	22
												2. Δhog1	141	136
												3. Complement strain (Comp.)	119	128

## Sheet: Fig. 4
Fig. 4b
	Sabouraud medium H2O2 (5 mM)		T. asahii parent strain: MPU129∆ku70
	37˚C														Exp. 1
		Biofilm mass (A550)									Average					Biofilm mass (A550)
	1. Parent	1.078	1.225	1.307	1.423	1.036	1.421	0.896	0.741	0.615	1.08244				1. Parent	1.078	1.225	1.307
	2. Δhog1	0.108	0.162	0.091	0.178	0.181	0.19	0.147	0.55	0.308	0.212778				2. Δhog1	0.108	0.162	0.091
	3. Complement strain (Comp.)	1.116	0.856	0.759	1.644	1.581	1.383	0.765	0.881	0.8	1.08722				3. Complement strain (Comp.)	1.116	0.856	0.759
															Exp. 2
																Biofilm mass (A550)
															1. Parent	1.423	1.036	1.421
															2. Δhog1	0.178	0.181	0.19
															3. Complement strain (Comp.)	1.644	1.581	1.383
															Exp. 3
																Biofilm mass (A550)
															1. Parent	0.896	0.741	0.615
															2. Δhog1	0.147	0.55	0.308
															3. Complement strain (Comp.)	0.765	0.881	0.8

## Sheet: Fig. 5
Fig. 5b
	Sabouraud medium		T. asahii parent strain: MPU129∆ku70
	37˚C
	CFW
	Image J
	Coler: Split Channels
	Adjust: Thereshhold 60
									Exp. 1
		Fluorescence (Arbitorary unit)			Average					Fluorescence (Arbitorary unit)
	1. Parent	73	72	95	80				1. Parent	73
	2. Δhog1	1	3	1	1.66667				2. Δhog1	1
	3. Complement strain (Comp.)	114	98	100	104				3. Complement strain (Comp.)	114
									Exp. 2
										Fluorescence (Arbitorary unit)
									1. Parent	72
									2. Δhog1	3
									3. Complement strain (Comp.)	98
									Exp. 3
										Fluorescence (Arbitorary unit)
									1. Parent	95
									2. Δhog1	1
									3. Complement strain (Comp.)	100

## Sheet: Fig. 6
Fig. 6c
	Silkworm experiments
			T. asahii parent strain: MPU129∆ku70																					Exp. 1
		A590																		Average					A590
	1. Saline	0.049	0.013	0.011	0.078	0.05	0.066	0.084	0.037	0.098	0.01	0.021	0.051	0.068	0.033	0.081	0.024	0.031	0.044	0.0471667				1. Saline	0.049	0.013	0.011	0.078	0.05	0.066
	2. Parent	0.32	0.121	0.132	0.205	0.265	0.141	0.245	0.102	0.075	0.311	0.125	0.153	0.201	0.23	0.098	0.066	0.156	0.149	0.171944				2. Parent	0.32	0.121	0.132	0.205	0.265	0.141
	3. Δhog1	0.067	0.077	0.031	0.163	0.053	0.07	0.058	0.17	0.019	0.146	0.065	0.079	0.175	0.043	0.05	0.151	0.074	0.081	0.0873333				3. Δhog1	0.067	0.077	0.031	0.163	0.053	0.07
	4. Complement strain (Comp.)	0.102	0.121	0.078	0.107	0.125	0.112	0.137	0.088	0.177	0.289	0.094	0.155	0.23	0.408	0.157	0.424	0.21	0.208	0.179				4. Complement strain (Comp.)	0.102	0.121	0.078	0.107	0.125	0.112
																								Exp. 2
																									A590
																								1. Saline	0.084	0.037	0.098	0.01	0.021	0.051
																								2. Parent	0.245	0.102	0.075	0.311	0.125	0.153
																								3. Δhog1	0.058	0.17	0.019	0.146	0.065	0.079
																								4. Complement strain (Comp.)	0.137	0.088	0.177	0.289	0.094	0.155
																								Exp. 3
																									A590
																								1. Saline	0.068	0.033	0.081	0.024	0.031	0.044
																								2. Parent	0.201	0.23	0.098	0.066	0.156	0.149
																								3. Δhog1	0.175	0.043	0.05	0.151	0.074	0.081
																								4. Complement strain (Comp.)	0.23	0.408	0.157	0.424	0.21	0.208
